# Supplementary material for: Using Stable Isotopes to Infer the Impacts of Habitat Change on the Diets and Vertical Stratification of Frugivorous Bats in Madagascar
Source: PLoS One. 2016 Apr 20;11(4):e0153192. doi: 10.1371/journal.pone.0153192 (PMC4838311; doi:10.1371/journal.pone.0153192)
Supplement: S1 Appendix — Includes species identification, city of purchase, location hunted (including GPS coordinates), % of forest cover (within 5km, 15km, and 30km radius), city population, annual precipitation, annual temperature, temperature seasonality, and precipitation seasonality. (XLSX) [file pone.0153192.s001.xlsx]

## Sheet: Stable isotope data - supplemen
City	Species	Location Hunted	5km % FC	15km % FC	30km % FC	delta 13C	delta N15	City population	Annual precipitation	Annual temperature	Temperature seasonality	Precipitation seasonality
Ambilobe	E. dupreanum	Mahivoragno	1.92699	2.86668	5.15	-22.5332	1.4169	56427	1618	135	1205	105
Ambilobe	E. dupreanum	Mahivoragno	1.92699	2.86668	5.15	-22.3568	2.72491	56427	1618	135	1205	105
Ambilobe	P. rufus	Amborondolo	52.7077	55.6928	24.22	-23.1215	3.38497	56427	1627	155	1449	95
Diego Suarez	P. rufus	Akonokono	18.9391	6.37465	5.84	-23.2396	3.4179	87569	1222	119	1220	105
Aniverano Nord	P. rufus	Anivorano Nord	48.1853	7.37231	10.75	-22.3427	3.77381	15000	1437	132	1256	100
Ambilobe	P. rufus	Beramanja	32.9801	30.2318	35.14	-23.4712	3.84264	56427	1847	149	1281	103
Ambilobe	P. rufus	Beramanja	32.9801	30.2318	35.14	-23.3671	3.89182	56427	1847	149	1281	103
Ambilobe	P. rufus	Amborondolo	52.7077	55.6928	24.22	-23.4485	4.0466	56427	1627	155	1449	95
Diego Suarez	P. rufus	Akonokono	18.9391	6.37465	5.84	-22.3844	4.11158	87569	1222	119	1220	105
Diego Suarez	P. rufus	Mangaoka	5.42958	12.5346	6.98	-23.1479	4.14349	87569	1154	113	1175	107
Diego Suarez	P. rufus	Akonokono	18.9391	6.37465	5.84	-23.5229	4.18005	87569	1222	119	1220	105
Ambilobe	P. rufus	Beramanja	32.9801	30.2318	35.14	-22.3507	4.38535	56427	1847	149	1281	103
Ambilobe	P. rufus	Amborondolo	52.7077	55.6928	24.22	-22.9538	4.49319	56427	1627	155	1449	95
Diego Suarez	P. rufus	Andranofanjava	53.077	5.33137	11.19	-23.4492	4.53902	87569	1407	125	1243	105
Ambilobe	P. rufus	Amborondolo	52.7077	55.6928	24.22	-23.8029	4.60942	56427	1627	155	1449	95
Ambilobe	P. rufus	Beramanja	32.9801	30.2318	35.14	-22.8464	4.64891	56427	1847	149	1281	103
Ambilobe	P. rufus	Beramanja	32.9801	30.2318	35.14	-22.5656	4.67842	56427	1847	149	1281	103
Diego Suarez	P. rufus	Andranofanjava	53.077	5.33137	11.19	-23.6728	4.72761	87569	1407	125	1243	105
Ambilobe	P. rufus	Beramanja	32.9801	30.2318	35.14	-23.4898	4.83862	56427	1847	149	1281	103
Ambilobe	P. rufus	Amborondolo	52.7077	55.6928	24.22	-23.0742	4.90902	56427	1627	155	1449	95
Ambilobe	P. rufus	Beramanja	32.9801	30.2318	35.14	-23.0185	4.94514	56427	1847	149	1281	103
Antsohihy	P. rufus	Ambaliha	24.8417	24.4056	10.86	-22.9955	5.07231	105317	1736	146	1120	106
Ambilobe	P. rufus	Amborondolo	52.7077	55.6928	24.22	-23.3207	5.12617	56427	1627	155	1449	95
Diego Suarez	P. rufus	Akonokono	18.9391	6.37465	5.84	-22.1898	5.13511	87569	1222	119	1220	105
Antsohihy	P. rufus	Ambaliha	24.8417	24.4056	10.86	-22.8605	5.20235	105317	1736	146	1120	106
Ambilobe	E. dupreanum	Mahivoragno	1.92699	2.86668	5.15	-22.4673	5.2491	56427	1618	135	1205	105
Ambilobe	P. rufus	Beramanja	32.9801	30.2318	35.14	-22.2564	5.27562	56427	1847	149	1281	103
Diego Suarez	P. rufus	Mangaoka	5.42958	12.5346	6.98	-23.0606	5.32882	87569	1154	113	1175	107
Ambilobe	P. rufus	Mamoro	23.3405	24.8574	39.73	-23.0228	5.36058	56427	1978	144	1348	96
Ambilobe	P. rufus	Amborondolo	52.7077	55.6928	24.22	-22.3588	5.37521	56427	1627	155	1449	95
Ambilobe	P. rufus	Amborondolo	52.7077	55.6928	24.22	-22.9571	5.38771	56427	1627	155	1449	95
Ambilobe	P. rufus	Amborondolo	52.7077	55.6928	24.22	-22.8615	5.43261	56427	1627	155	1449	95
Ambilobe	P. rufus	Amborondolo	52.7077	55.6928	24.22	-22.5354	5.44511	56427	1627	155	1449	95
Ambilobe	P. rufus	Beramanja	32.9801	30.2318	35.14	-23.154	5.44931	56427	1847	149	1281	103
Ambilobe	P. rufus	Beramanja	32.9801	30.2318	35.14	-22.6317	5.47801	56427	1847	149	1281	103
Ambilobe	P. rufus	Amborondolo	52.7077	55.6928	24.22	-22.3834	5.53058	56427	1627	155	1449	95
Antsiafabositra	P. rufus	Antsiafabositra	10.9519	10.6719	3.577	-21.095	5.57756	8328	1724	183	1524	115
Diego Suarez	P. rufus	Andranofanjava	53.077	5.33137	11.19	-23.6298	5.60252	87569	1407	125	1243	105
Ambilobe	P. rufus	Amborondolo	52.7077	55.6928	24.22	-22.8205	5.61025	56427	1627	155	1449	95
Ambilobe	P. rufus	Amborondolo	52.7077	55.6928	24.22	-22.6944	5.63318	56427	1627	155	1449	95
Ambilobe	P. rufus	Mamoro	23.3405	24.8574	39.73	-22.5828	5.72682	56427	1978	144	1348	96
Diego Suarez	P. rufus	Mangaoka	5.42958	12.5346	6.98	-22.9641	5.73067	87569	1154	113	1175	107
Antsohihy	P. rufus	Ambaliha	24.8417	24.4056	10.86	-23.5881	5.76659	105317	1736	146	1120	106
Diego Suarez	P. rufus	Andranofanjava	53.077	5.33137	11.19	-23.3474	5.84221	87569	1407	125	1243	105
Diego Suarez	P. rufus	French Mountain	14.0186	4.59076	5.86	-22.5677	5.85124	87569
Antsiafabositra	P. rufus	Antsiafabositra	10.9519	10.6719	3.577	-21.1415	5.87029	8328	1724	183	1524	115
Andriba	E. dupreanum	Mangasoavina	13.1983	18.3596	26.87	-19.8562	5.94953	32000	1728	190	1762	111
Ambilobe	E. dupreanum	Mahivoragno	1.92699	2.86668	5.15	-21.8543	5.97055	56427	1618	135	1205	105
Diego Suarez	P. rufus	Andranofanjava	53.077	5.33137	11.19	-23.848	6.01182	87569	1407	125	1243	105
Ambilobe	P. rufus	Beramanja	32.9801	30.2318	35.14	-22.9909	6.01212	56427	1847	149	1281	103
Antsohihy	P. rufus	Ambaliha	24.8417	24.4056	10.86	-22.7205	6.03799	105317	1736	146	1120	106
Ambilobe	P. rufus	Amborondolo	52.7077	55.6928	24.22	-22.6644	6.07143	56427	1627	155	1449	95
Ambilobe	P. rufus	Amborondolo	52.7077	55.6928	24.22	-23.113	6.08036	56427	1627	155	1449	95
Antsohihy	P. rufus	Ambodimanga'ny maro sampagnany	3.54177	9.75667	3.61	-22.6799	6.1015	105317
Antsohihy	P. rufus	Ambaliha	24.8417	24.4056	10.86	-23.2635	6.11927	105317	1736	146	1120	106
Diego Suarez	P. rufus	Andranofanjava	53.077	5.33137	11.19	-23.1928	6.1434	87569	1407	125	1243	105
Diego Suarez	P. rufus	Akonokono	18.9391	6.37465	5.84	-22.6882	6.15622	87569	1222	119	1220	105
Diego Suarez	P. rufus	Andranofanjava	53.077	5.33137	11.19	-23.409	6.17685	87569	1407	125	1243	105
Diego Suarez	P. rufus	Mangaoka	5.42958	12.5346	6.98	-22.4376	6.19463	87569	1154	113	1175	107
Ambilobe	P. rufus	Beramanja	32.9801	30.2318	35.14	-22.0376	6.19799	56427	1847	149	1281	103
Diego Suarez	P. rufus	Daraina	50.5576	53.678	26.58	-22.3765	6.21446	87569	1288	122	1234	91
Antsohihy	P. rufus	Ambaliha	24.8417	24.4056	10.86	-23.6458	6.24742	105317	1736	146	1120	106
Aniverano Nord	E. dupreanum	Anivorano Nord	48.1853	7.37231	10.75	-21.8722	6.27974	15000	1437	132	1256	100
Ambilobe	E. dupreanum	Isesy	6.46974	13.8143	4.9	-21.7939	6.28384	56427	1684	146	1213	105
Diego Suarez	P. rufus	Akonokono	18.9391	6.37465	5.84	-22.5205	6.32581	87569	1222	119	1220	105
Antsiafabositra	P. rufus	Antsiafabositra	10.9519	10.6719	3.577	-20.2069	6.3399	8328	1724	183	1524	115
Ambilobe	P. rufus	Amborondolo	52.7077	55.6928	24.22	-22.712	6.37846	56427	1627	155	1449	95
Diego Suarez	P. rufus	Andranofanjava	53.077	5.33137	11.19	-23.0796	6.41165	87569	1407	125	1243	105
Antsohihy	P. rufus	Amboroho	6.10204	1.71194	4.82	-22.8337	6.44496	105317	1556	172	1461	113
Aniverano Nord	P. rufus	Anivorano Nord	48.1853	7.37231	10.75	-21.6439	6.45595	15000	1437	132	1256	100
Ambilobe	P. rufus	Amborondolo	52.7077	55.6928	24.22	-22.1415	6.47486	56427	1627	155	1449	95
Ambilobe	E. dupreanum	Mahivoragno	1.92699	2.86668	5.15	-22.2291	6.47728	56427	1618	135	1205	105
Diego Suarez	P. rufus	Daraina	50.5576	53.678	26.58	-22.4543	6.50447	87569	1288	122	1234	91
Ambilobe	P. rufus	Amborondolo	52.7077	55.6928	24.22	-22.2871	6.52234	56427	1627	155	1449	95
Aniverano Nord	P. rufus	Anivorano Nord	48.1853	7.37231	10.75	-21.7158	6.55372	15000	1437	132	1256	100
Ambilobe	P. rufus	Isesy	6.46974	13.8143	4.9	-22.2111	6.56669	56427	1684	146	1213	105
Diego Suarez	E. dupreanum	Akonokono	18.9391	6.37465	5.84	-21.0467	6.62265	87569	1222	119	1220	105
Diego Suarez	P. rufus	Akonokono	18.9391	6.37465	5.84	-23.3769	6.63822	87569	1222	119	1220	105
Ambilobe	P. rufus	Amborondolo	52.7077	55.6928	24.22	-22.6105	6.63948	56427	1627	155	1449	95
Diego Suarez	P. rufus	Andranofanjava	53.077	5.33137	11.19	-23.0607	6.65095	87569	1407	125	1243	105
Ambilobe	P. rufus	Amborondolo	52.7077	55.6928	24.22	-21.0677	6.66763	56427	1627	155	1449	95
Antsohihy	P. rufus	Ambaliha	24.8417	24.4056	10.86	-23.2086	6.67455	105317	1736	146	1120	106
Diego Suarez	P. rufus	Andranofanjava	53.077	5.33137	11.19	-23.1191	6.68378	87569	1407	125	1243	105
Diego Suarez	P. rufus	Andranofanjava	53.077	5.33137	11.19	-23.2457	6.6882	87569	1407	125	1243	105
Diego Suarez	P. rufus	Andranofanjava	53.077	5.33137	11.19	-23.0033	6.70766	87569	1407	125	1243	105
Diego Suarez	P. rufus	Akonokono	18.9391	6.37465	5.84	-22.8217	6.71697	87569	1222	119	1220	105
Ambilobe	E. dupreanum	Ambakiarano	18.9198	1.24723	4.91	-21.9654	6.73555	56427	1573	148	1355	95
Diego Suarez	P. rufus	Akonokono	18.9391	6.37465	5.84	-21.9317	6.743	87569	1222	119	1220	105
Diego Suarez	P. rufus	Andranofanjava	53.077	5.33137	11.19	-23.5432	6.80468	87569	1407	125	1243	105
Ambilobe	E. dupreanum	Mahivoragno	1.92699	2.86668	5.15	-21.9107	6.81676	56427	1618	135	1205	105
Antsiafabositra	P. rufus	Antsiafabositra	10.9519	10.6719	3.577	-21.7708	6.89105	8328	1724	183	1524	115
Diego Suarez	R. madagascariensis	Mangaoka	5.42958	12.5346	6.98	-20.7406	6.90087	87569	1154	113	1175	107
Ambilobe	E. dupreanum	Ambakiarano	18.9198	1.24723	4.91	-22.4182	6.94794	56427	1573	148	1355	95
Diego Suarez	P. rufus	French Mountain	14.0186	4.59076	5.86	-21.7013	6.9723	87569
Antsohihy	P. rufus	Ambaliha	24.8417	24.4056	10.86	-23.5615	6.98164	105317	1736	146	1120	106
Ambilobe	P. rufus	Beramanja	32.9801	30.2318	35.14	-23.0051	7.02284	56427	1847	149	1281	103
Diego Suarez	R. madagascariensis	Daraina	50.5576	53.678	26.58	-21.3116	7.03102	87569	1288	122	1234	91
Diego Suarez	P. rufus	French Mountain	14.0186	4.59076	5.86	-22.4524	7.05038	87569
Antsohihy	P. rufus	Ambaliha	24.8417	24.4056	10.86	-22.9821	7.05926	105317	1736	146	1120	106
Ambilobe	E. dupreanum	Mahivoragno	1.92699	2.86668	5.15	-21.6398	7.07523	56427	1618	135	1205	105
Ambilobe	E. dupreanum	Ambakiarano	18.9198	1.24723	4.91	-21.4151	7.10749	56427	1573	148	1355	95
Aniverano Nord	E. dupreanum	Anivorano Nord	48.1853	7.37231	10.75	-22.3826	7.13162	15000	1437	132	1256	100
Ambilobe	P. rufus	Amborondolo	52.7077	55.6928	24.22	-21.6938	7.14394	56427	1627	155	1449	95
Ambilobe	E. dupreanum	Mahivoragno	1.92699	2.86668	5.15	-22.2179	7.17092	56427	1618	135	1205	105
Ambilobe	E. dupreanum	Ambakiarano	18.9198	1.24723	4.91	-22.2365	7.18273	56427	1573	148	1355	95
Diego Suarez	P. rufus	Akonokono	18.9391	6.37465	5.84	-22.8202	7.192	87569	1222	119	1220	105
Ambilobe	E. dupreanum	Ambakiarano	18.9198	1.24723	4.91	-21.647	7.2001	56427	1573	148	1355	95
Ambilobe	P. rufus	Beramanja	32.9801	30.2318	35.14	-22.8199	7.23426	56427	1847	149	1281	103
Diego Suarez	P. rufus	French Mountain	14.0186	4.59076	5.86	-22.6113	7.23997	87569
Ambilobe	P. rufus	Isesy	6.46974	13.8143	4.9	-23.736	7.24332	56427	1684	146	1213	105
Antsohihy	P. rufus	Amboroho	6.10204	1.71194	4.82	-22.7234	7.26096	105317	1556	172	1461	113
Ambilobe	P. rufus	Amborondolo	52.7077	55.6928	24.22	-23.0852	7.31043	56427	1627	155	1449	95
Ambilobe	E. dupreanum	Mahivoragno	1.92699	2.86668	5.15	-21.9798	7.36684	56427	1618	135	1205	105
Ambilobe	E. dupreanum	Mahivoragno	1.92699	2.86668	5.15	-21.2555	7.3962	56427	1618	135	1205	105
Ambilobe	P. rufus	Beramanja	32.9801	30.2318	35.14	-22.8517	7.39651	56427	1847	149	1281	103
Aniverano Nord	P. rufus	Anivorano Nord	48.1853	7.37231	10.75	-22.7669	7.42308	15000	1437	132	1256	100
Ambilobe	E. dupreanum	Ambakiarano	18.9198	1.24723	4.91	-22.2596	7.43407	56427	1573	148	1355	95
Diego Suarez	P. rufus	Andranofanjava	53.077	5.33137	11.19	-22.9556	7.43753	87569	1407	125	1243	105
Ambilobe	P. rufus	Amborondolo	52.7077	55.6928	24.22	-22.8495	7.46177	56427	1627	155	1449	95
Ambilobe	P. rufus	Amborondolo	52.7077	55.6928	24.22	-21.7305	7.49549	56427	1627	155	1449	95
Ambilobe	E. dupreanum	Mahivoragno	1.92699	2.86668	5.15	-21.8818	7.55407	56427	1618	135	1205	105
Antsohihy	P. rufus	Ambaliha	24.8417	24.4056	10.86	-23.4498	7.56267	105317	1736	146	1120	106
Diego Suarez	P. rufus	Akonokono	18.9391	6.37465	5.84	-23.7532	7.56547	87569	1222	119	1220	105
Ambilobe	P. rufus	Amborondolo	52.7077	55.6928	24.22	-22.8823	7.57679	56427	1627	155	1449	95
Diego Suarez	P. rufus	French Mountain	14.0186	4.59076	5.86	-21.3515	7.60576	87569
Ambilobe	P. rufus	Isesy	6.46974	13.8143	4.9	-21.4989	7.61047	56427	1684	146	1213	105
Ambilobe	E. dupreanum	Mahivoragno	1.92699	2.86668	5.15	-21.4831	7.74878	56427	1618	135	1205	105
Diego Suarez	P. rufus	Andranofanjava	53.077	5.33137	11.19	-23.6191	7.75137	87569	1407	125	1243	105
Diego Suarez	R. madagascariensis	Daraina	50.5576	53.678	26.58	-21.5341	7.7874	87569	1288	122	1234	91
Diego Suarez	R. madagascariensis	Daraina	50.5576	53.678	26.58	-21.6334	7.81568	87569	1288	122	1234	91
Antsohihy	P. rufus	Ambaliha	24.8417	24.4056	10.86	-23.0979	7.82512	105317	1736	146	1120	106
Ambilobe	P. rufus	Isesy	6.46974	13.8143	4.9	-22.5034	7.83366	56427	1684	146	1213	105
Ambilobe	P. rufus	Mamoro	23.3405	24.8574	39.73	-22.6335	7.83789	56427	1978	144	1348	96
Aniverano Nord	E. dupreanum	Anivorano Nord	48.1853	7.37231	10.75	-21.1171	7.90988	15000	1437	132	1256	100
Ambilobe	E. dupreanum	Ambakiarano	18.9198	1.24723	4.91	-21.8993	7.9236	56427	1573	148	1355	95
Aniverano Nord	P. rufus	Anivorano Nord	48.1853	7.37231	10.75	-22.1588	7.94233	15000	1437	132	1256	100
Aniverano Nord	E. dupreanum	Anivorano Nord	48.1853	7.37231	10.75	-21.5538	7.99489	15000	1437	132	1256	100
Ambilobe	E. dupreanum	Ambakiarano	18.9198	1.24723	4.91	-21.7928	8.00166	56427	1573	148	1355	95
Diego Suarez	E. dupreanum	Akonokono	18.9391	6.37465	5.84	-21.881	8.01147	87569	1222	119	1220	105
Ambilobe	E. dupreanum	Ambakiarano	18.9198	1.24723	4.91	-21.8997	8.01687	56427	1573	148	1355	95
Ambilobe	P. rufus	Isesy	6.46974	13.8143	4.9	-21.7391	8.05922	56427	1684	146	1213	105
Antsohihy	P. rufus	Ambaliha	24.8417	24.4056	10.86	-23.5419	8.11214	105317	1736	146	1120	106
Aniverano Nord	E. dupreanum	Anivorano Nord	48.1853	7.37231	10.75	-21.7879	8.12804	15000	1437	132	1256	100
Diego Suarez	P. rufus	Akonokono	18.9391	6.37465	5.84	-22.1833	8.14639	87569	1222	119	1220	105
Aniverano Nord	E. dupreanum	Anivorano Nord	48.1853	7.37231	10.75	-21.0547	8.18569	15000	1437	132	1256	100
Diego Suarez	P. rufus	Daraina	50.5576	53.678	26.58	-17.1532	8.19375	87569	1288	122	1234	91
Aniverano Nord	E. dupreanum	Anivorano Nord	48.1853	7.37231	10.75	-21.1775	8.20366	15000	1437	132	1256	100
Diego Suarez	P. rufus	Andranofanjava	53.077	5.33137	11.19	-23.4085	8.20731	87569	1407	125	1243	105
Diego Suarez	P. rufus	Akonokono	18.9391	6.37465	5.84	-22.645	8.27552	87569	1222	119	1220	105
Diego Suarez	P. rufus	Akonokono	18.9391	6.37465	5.84	-22.024	8.29229	87569	1222	119	1220	105
Ambilobe	E. dupreanum	Mahivoragno	1.92699	2.86668	5.15	-21.7003	8.32003	56427	1618	135	1205	105
Aniverano Nord	P. rufus	Anivorano Nord	48.1853	7.37231	10.75	-22.0553	8.35652	15000	1437	132	1256	100
Ambilobe	P. rufus	Isesy	6.46974	13.8143	4.9	-21.3796	8.40174	56427	1684	146	1213	105
Aniverano Nord	E. dupreanum	Anivorano Nord	48.1853	7.37231	10.75	-21.1262	8.41719	15000	1437	132	1256	100
Aniverano Nord	E. dupreanum	Anivorano Nord	48.1853	7.37231	10.75	-21.9111	8.4366	15000	1437	132	1256	100
Ambilobe	E. dupreanum	Ambakiarano	18.9198	1.24723	4.91	-21.9783	8.43725	56427	1573	148	1355	95
Diego Suarez	P. rufus	French Mountain	14.0186	4.59076	5.86	-22.6554	8.43806	87569
Aniverano Nord	E. dupreanum	Anivorano Nord	48.1853	7.37231	10.75	-20.9592	8.43999	15000	1437	132	1256	100
Ambilobe	P. rufus	Isesy	6.46974	13.8143	4.9	-21.5389	8.45605	56427	1684	146	1213	105
Aniverano Nord	E. dupreanum	Anivorano Nord	48.1853	7.37231	10.75	-21.4379	8.45792	15000	1437	132	1256	100
Ambilobe	E. dupreanum	Mahivoragno	1.92699	2.86668	5.15	-21.8397	8.51111	56427	1618	135	1205	105
Aniverano Nord	E. dupreanum	Anivorano Nord	48.1853	7.37231	10.75	-22.2362	8.52943	15000	1437	132	1256	100
Diego Suarez	R. madagascariensis	Daraina	50.5576	53.678	26.58	-21.1519	8.53142	87569	1288	122	1234	91
Aniverano Nord	E. dupreanum	Anivorano Nord	48.1853	7.37231	10.75	-22.2125	8.54517	15000	1437	132	1256	100
Diego Suarez	P. rufus	Daraina	50.5576	53.678	26.58	-21.3803	8.5455	87569	1288	122	1234	91
Aniverano Nord	E. dupreanum	Anivorano Nord	48.1853	7.37231	10.75	-22.3327	8.54646	15000	1437	132	1256	100
Ambilobe	E. dupreanum	Ambakiarano	18.9198	1.24723	4.91	-22.3851	8.55132	56427	1573	148	1355	95
Ambilobe	P. rufus	Isesy	6.46974	13.8143	4.9	-21.2705	8.62618	56427	1684	146	1213	105
Aniverano Nord	E. dupreanum	Anivorano Nord	48.1853	7.37231	10.75	-21.7457	8.65265	15000	1437	132	1256	100
Ambilobe	E. dupreanum	Isesy	6.46974	13.8143	4.9	-20.5588	8.66158	56427	1684	146	1213	105
Ambilobe	E. dupreanum	Mahivoragno	1.92699	2.86668	5.15	-21.8514	8.66507	56427	1618	135	1205	105
Diego Suarez	P. rufus	Daraina	50.5576	53.678	26.58	-22.2483	8.73564	87569	1288	122	1234	91
Ambilobe	P. rufus	Isesy	6.46974	13.8143	4.9	-21.7313	8.74442	56427	1684	146	1213	105
Diego Suarez	R. madagascariensis	Daraina	50.5576	53.678	26.58	-21.5997	8.78362	87569	1288	122	1234	91
Diego Suarez	P. rufus	French Mountain	14.0186	4.59076	5.86	-22.6574	8.82762	87569
Ambilobe	P. rufus	Amborondolo	52.7077	55.6928	24.22	-23.0521	8.85772	56427	1627	155	1449	95
Diego Suarez	P. rufus	Daraina	50.5576	53.678	26.58	-17.4873	8.9217	87569	1288	122	1234	91
Diego Suarez	P. rufus	Mangaoka	5.42958	12.5346	6.98	-23.0253	8.94729	87569	1154	113	1175	107
Diego Suarez	P. rufus	Daraina	50.5576	53.678	26.58	-22.6579	8.95025	87569	1288	122	1234	91
Ambilobe	P. rufus	Isesy	6.46974	13.8143	4.9	-22.0272	8.97027	56427	1684	146	1213	105
Ambilobe	P. rufus	Isesy	6.46974	13.8143	4.9	-21.2426	9.01899	56427	1684	146	1213	105
Ambilobe	E. dupreanum	Mahivoragno	1.92699	2.86668	5.15	-21.8439	9.04061	56427	1618	135	1205	105
Aniverano Nord	E. dupreanum	Anivorano Nord	48.1853	7.37231	10.75	-20.8602	9.04802	15000	1437	132	1256	100
Ambilobe	P. rufus	Amborondolo	52.7077	55.6928	24.22	-19.2992	9.10053	56427	1627	155	1449	95
Aniverano Nord	E. dupreanum	Anivorano Nord	48.1853	7.37231	10.75	-21.1899	9.10097	15000	1437	132	1256	100
Aniverano Nord	E. dupreanum	Anivorano Nord	48.1853	7.37231	10.75	-21.4884	9.2761	15000	1437	132	1256	100
Ambilobe	P. rufus	Isesy	6.46974	13.8143	4.9	-21.741	9.29837	56427	1684	146	1213	105
Aniverano Nord	E. dupreanum	Anivorano Nord	48.1853	7.37231	10.75	-22.0352	9.48915	15000	1437	132	1256	100
Ambilobe	P. rufus	Amborondolo	52.7077	55.6928	24.22	-23.1049	9.62114	56427	1627	155	1449	95
Ambilobe	R. madagascariensis	Amborondolo	52.7077	55.6928	24.22	-22.5352	9.7599	56427	1627	155	1449	95
Ambilobe	P. rufus	Isesy	6.46974	13.8143	4.9	-21.7683	9.79297	56427	1684	146	1213	105
Aniverano Nord	E. dupreanum	Anivorano Nord	48.1853	7.37231	10.75	-21.2363	9.86516	15000	1437	132	1256	100
Ambilobe	P. rufus	Amborondolo	52.7077	55.6928	24.22	-21.9854	10.6238	56427	1627	155	1449	95
Ambilobe	P. rufus	Isesy	6.46974	13.8143	4.9	-21.5188	10.9363	56427	1684	146	1213	105
Ambilobe	P. rufus	Isesy	6.46974	13.8143	4.9	-21.9105	11.6207	56427	1684	146	1213	105
Diego Suarez	P. rufus	Akonokono	18.9391	6.37465	5.84	-22.5768	12.2103	87569	1222	119	1220	105
